# Supplementary material for: Determination of Common microRNA Biomarker Candidates in Stage IV Melanoma Patients and a Human Melanoma Cell Line: A Potential Anti-Melanoma Agent Screening Model
Source: Int J Mol Sci. 2023 May 23;24(11):9160. doi: 10.3390/ijms24119160 (PMC10252288; doi:10.3390/ijms24119160)
Supplement: Supplementary file 1 [file ijms-24-09160-s001.zip]

Archive with 1 entries (1 files):
- ijms-2352423-Supplementary File S1.pdf
